# Supplementary material for: Effects of Tai Chi on executive function, single-leg dynamic balance, and brain functional connectivity in older adults
Source: Sci Rep. 2025 Apr 7;15:11838. doi: 10.1038/s41598-025-93321-w (PMC11976964; doi:10.1038/s41598-025-93321-w)
Supplement: Supplementary file 1 — Supplementary Material 1 [file 41598_2025_93321_MOESM1_ESM.xlsx]

## Sheet: Right-VL
	Control Group				BW Group				TCC Group
	Lateral pretest	Lateral posttest			Lateral pretest	Lateral posttest			Lateral pretest	Lateral posttest
	0.58	0.64			0.52	0.62			0.67	0.69
	0.64	0.7			0.63	0.53			0.55	0.7
	0.54	0.52			0.58	0.52			0.61	0.7
	0.61	0.65			0.67	0.61			0.69	0.68
	0.6	0.63			0.55	0.69			0.53	0.61
	0.52	0.59			0.61	0.67			0.64	0.59
	0.6	0.62			0.69	0.55			0.57	0.6
	0.61	0.69			0.53	0.54			0.66	0.6
	0.52	0.63			0.64	0.59			0.59	0.65
	0.67	0.66			0.57	0.7			0.62	0.68
	0.53	0.55			0.66	0.59			0.68	0.65
	0.61	0.58			0.59	0.54			0.54	0.69
	0.6	0.66			0.62	0.58			0.6	0.69
	0.68	0.63			0.68	0.57			0.65	0.57
	0.52	0.58			0.54	0.64			0.56	0.62
	0.62	0.62			0.6	0.64			0.7	0.67
	0.5	0.48			0.65	0.54			0.51	0.72
	0.5	0.54			0.56	0.67			0.63	0.62
	0.62	0.65			0.7	0.7			0.58	0.56
	0.54	0.57			0.51	0.51			0.67	0.56
	0.64	0.64			0.63	0.57			0.55	0.62
	0.52	0.68			0.58	0.56			0.61	0.57
	0.6	0.57			0.67	0.66			0.69	0.65
	0.56	0.55			0.55	0.52			0.53	0.64
	0.59	0.64			0.61	0.51			0.64	0.54
	0.6	0.57			0.69	0.52			0.57	0.59
	0.64	0.56			0.53	0.66			0.66	0.7
	0.63	0.66			0.64	0.53			0.59	0.65
	0.66	0.62			0.57	0.6			0.62	0.67
	0.66	0.67			0.66	0.69			0.68	0.66

## Sheet: Right-BF
	Control Group				BW Group				TCC Group
	Lateral pretest	Lateral posttest			Lateral pretest	Lateral posttest			Lateral pretest	Lateral posttest
	0.62	0.58			0.68	0.69			0.58	0.65
	0.56	0.67			0.61	0.63			0.59	0.57
	0.7	0.64			0.6	0.68			0.6	0.66
	0.54	0.68			0.66	0.59			0.63	0.66
	0.56	0.52			0.67	0.62			0.7	0.64
	0.68	0.61			0.62	0.69			0.58	0.66
	0.57	0.56			0.71	0.69			0.65	0.69
	0.61	0.69			0.65	0.69			0.65	0.73
	0.69	0.5			0.66	0.68			0.67	0.69
	0.63	0.67			0.58	0.73			0.63	0.71
	0.71	0.61			0.58	0.6			0.63	0.58
	0.66	0.63			0.59	0.65			0.66	0.65
	0.64	0.6			0.66	0.63			0.64	0.59
	0.65	0.55			0.67	0.69			0.56	0.63
	0.54	0.63			0.63	0.73			0.67	0.67
	0.7	0.5			0.54	0.57			0.65	0.68
	0.58	0.52			0.57	0.69			0.55	0.59
	0.55	0.64			0.62	0.59			0.59	0.6
	0.54	0.65			0.69	0.62			0.54	0.73
	0.63	0.59			0.59	0.62			0.7	0.71
	0.66	0.64			0.6	0.72			0.63	0.65
	0.56	0.54			0.71	0.62			0.64	0.69
	0.62	0.55			0.61	0.66			0.57	0.61
	0.6	0.56			0.65	0.69			0.69	0.72
	0.57	0.62			0.63	0.58			0.53	0.76
	0.68	0.63			0.62	0.57			0.7	0.7
	0.58	0.61			0.61	0.64			0.71	0.64
	0.59	0.67			0.69	0.58			0.7	0.68
	0.59	0.63			0.64	0.68			0.56	0.69
	0.71	0.67			0.71	0.72			0.59	0.66

## Sheet: Left-VL
	Control Group				BW Group				TCC Group
	Lateral pretest	Lateral posttest			Lateral pretest	Lateral posttest			Lateral pretest	Lateral posttest
	0.67	0.57			0.65	0.57			0.55	0.65
	0.55	0.62			0.67	0.56			0.63	0.63
	0.58	0.57			0.68	0.56			0.66	0.6
	0.59	0.65			0.57	0.71			0.64	0.6
	0.59	0.58			0.66	0.66			0.54	0.69
	0.67	0.54			0.67	0.55			0.57	0.57
	0.71	0.66			0.68	0.57			0.62	0.8
	0.57	0.65			0.65	0.71			0.64	0.77
	0.68	0.56			0.63	0.7			0.68	0.79
	0.59	0.54			0.56	0.61			0.57	0.81
	0.71	0.58			0.7	0.67			0.57	0.7
	0.7	0.58			0.71	0.71			0.64	0.75
	0.65	0.59			0.68	0.7			0.62	0.77
	0.66	0.56			0.61	0.71			0.57	0.59
	0.67	0.65			0.55	0.62			0.6	0.66
	0.66	0.58			0.61	0.67			0.7	0.75
	0.65	0.59			0.56	0.6			0.56	0.78
	0.55	0.64			0.53	0.56			0.56	0.54
	0.58	0.59			0.71	0.56			0.53	0.56
	0.61	0.65			0.53	0.55			0.6	0.68
	0.65	0.59			0.55	0.65			0.54	0.61
	0.68	0.66			0.57	0.65			0.64	0.57
	0.54	0.63			0.6	0.62			0.72	0.72
	0.64	0.56			0.62	0.59			0.66	0.77
	0.59	0.56			0.6	0.65			0.65	0.79
	0.63	0.66			0.55	0.66			0.68	0.57
	0.59	0.57			0.59	0.62			0.69	0.56
	0.63	0.63			0.56	0.68			0.7	0.78
	0.54	0.61			0.53	0.65			0.62	0.59
	0.62	0.65			0.67	0.7			0.53	0.71

## Sheet: Left-BF
	Control Group				BW Group				TCC Group
	Lateral pretest	Lateral posttest			Lateral pretest	Lateral posttest			Lateral pretest	Lateral posttest
	0.54	0.61			0.59	0.62			0.6	0.61
	0.6	0.65			0.62	0.54			0.5	0.7
	0.65	0.6			0.68	0.57			0.63	0.68
	0.56	0.5			0.54	0.66			0.71	0.63
	0.7	0.64			0.6	0.57			0.5	0.57
	0.51	0.5			0.65	0.64			0.6	0.68
	0.63	0.66			0.56	0.7			0.61	0.68
	0.58	0.57			0.7	0.7			0.72	0.7
	0.67	0.54			0.51	0.6			0.76	0.65
	0.55	0.57			0.63	0.64			0.49	0.62
	0.61	0.64			0.58	0.54			0.58	0.62
	0.69	0.55			0.67	0.7			0.53	0.65
	0.53	0.67			0.55	0.56			0.66	0.58
	0.64	0.67			0.61	0.68			0.67	0.61
	0.57	0.55			0.69	0.66			0.75	0.68
	0.66	0.67			0.53	0.68			0.61	0.63
	0.59	0.68			0.64	0.7			0.59	0.58
	0.62	0.53			0.57	0.71			0.72	0.7
	0.68	0.65			0.66	0.58			0.51	0.57
	0.54	0.62			0.59	0.63			0.56	0.59
	0.6	0.54			0.62	0.59			0.5	0.65
	0.65	0.63			0.68	0.71			0.58	0.61
	0.56	0.57			0.54	0.71			0.7	0.59
	0.7	0.52			0.6	0.54			0.5	0.61
	0.51	0.62			0.65	0.55			0.62	0.63
	0.63	0.51			0.56	0.56			0.69	0.64
	0.58	0.68			0.7	0.71			0.71	0.66
	0.67	0.57			0.51	0.54			0.73	0.53
	0.55	0.63			0.63	0.57			0.5	0.67
	0.61	0.63			0.58	0.66			0.51	0.65

## Sheet: Right-CCI
				Control Group				BW Group				TCC Group
				Lateral pretest	Lateral posttest			Lateral pretest	Lateral posttest			Lateral pretest	Lateral posttest
				0.632346	0.660175			0.732568	0.742135			0.788208	0.780739
				0.73211	0.657636			0.732123	0.739855			0.663379	0.679304
				0.723457	0.656696			0.715901	0.735567			0.729789	0.763348
				0.715789	0.653266			0.71589	0.734644			0.760595	0.781271
				0.715679	0.647931			0.712988	0.732268			0.683877	0.713179
				0.677856	0.675813			0.712877	0.731033			0.706424	0.733291
				0.765111	0.671917			0.712099	0.724931			0.665114	0.683827
				0.764358	0.671289			0.701765	0.721167			0.655859	0.702699
				0.655	0.662859			0.698457	0.717908			0.632548	0.671338
				0.714358	0.662272			0.698346	0.716925			0.641684	0.662825
				0.678912	0.625526			0.689211	0.694573			0.667627	0.69249
				0.678543	0.616407			0.689099	0.685112			0.736449	0.780179
				0.669334	0.612783			0.660309	0.677164			0.609059	0.694686
				0.610865	0.607705			0.660198	0.678491			0.651912	0.731031
				0.649276	0.652295			0.638754	0.677616			0.738097	0.808695
				0.649223	0.638009			0.628642	0.6667			0.720747	0.742426
				0.635642	0.626865			0.628531	0.6638			0.659397	0.674294
				0.635623	0.622724			0.626865	0.660405			0.637807	0.672391
				0.62642	0.616509			0.625987	0.657452			0.635418	0.642036
				0.626	0.56122			0.615754	0.656988			0.725161	0.741678
				0.596965	0.557243			0.615642	0.652655			0.722391	0.757703
				0.591199	0.553203			0.606433	0.651576			0.521281	0.523579
				0.649642	0.664205			0.660531	0.648102			0.598428	0.613815
				0.649531	0.658929			0.66042	0.647235			0.600912	0.629032
				0.638531	0.631672			0.651889	0.645019			0.674807	0.704389
				0.628235	0.64456			0.638865	0.639642			0.766199	0.773328
				0.698123	0.641356			0.635445	0.624493			0.734335	0.757667
				0.691543	0.63747			0.628754	0.590141			0.661842	0.677724
				0.689877	0.634765			0.615865	0.583492			0.640614	0.672626
				0.678654	0.622287			0.600528	0.57678			0.665842	0.653449

## Sheet: Left-CCI
				Control Group				BW Group				TCC Group
				Lateral pretest	Lateral posttest			Lateral pretest	Lateral posttest			Lateral pretest	Lateral posttest
				0.625733	0.661713			0.738773	0.722288			0.784591	0.779377
				0.709711	0.647042			0.738321	0.75582			0.691042	0.694064
				0.72468	0.678343			0.722033	0.726273			0.720461	0.749265
				0.730263	0.651193			0.722096	0.732582			0.750927	0.766812
				0.70389	0.608222			0.714071	0.732242			0.733807	0.73092
				0.662999	0.655857			0.690609	0.722008			0.696221	0.744094
				0.785273	0.685016			0.718218	0.706774			0.653532	0.643134
				0.768746	0.67858			0.707848	0.710657			0.651943	0.673428
				0.662777	0.670259			0.667589	0.665655			0.626726	0.688482
				0.728755	0.674509			0.704419	0.703562			0.635117	0.638463
				0.684719	0.642033			0.695242	0.713937			0.659079	0.674693
				0.683042	0.633196			0.684479	0.692241			0.746961	0.788652
				0.661189	0.609503			0.659038	0.688345			0.598808	0.675031
				0.612402	0.613786			0.63051	0.656949			0.670123	0.738756
				0.640658	0.641187			0.635642	0.696681			0.74896	0.822055
				0.649825	0.640665			0.634441	0.671315			0.715706	0.750647
				0.627571	0.626005			0.596346	0.646417			0.677379	0.716431
				0.629999	0.612886			0.605984	0.682897			0.605801	0.613788
				0.607032	0.597792			0.639889	0.679393			0.618751	0.650668
				0.619533	0.538219			0.613501	0.662958			0.71335	0.729405
				0.597549	0.573516			0.612827	0.671509			0.713257	0.742498
				0.598584	0.565829			0.599708	0.647076			0.532771	0.553877
				0.648159	0.699732			0.658823	0.646933			0.59808	0.600844
				0.656932	0.64929			0.640867	0.650204			0.585767	0.62832
				0.626044	0.607573			0.651461	0.640972			0.676476	0.729683
				0.614514	0.623607			0.610926	0.615798			0.758738	0.772853
				0.682149	0.656682			0.597732	0.601724			0.758146	0.785866
				0.675585	0.612115			0.65427	0.596539			0.614898	0.631175
				0.668435	0.621586			0.606581	0.566288			0.610497	0.643393
				0.685181	0.620553			0.614167	0.586419			0.647353	0.632438

## Sheet: lateralization-VL
					Control Group				BW Group				TCC Group
					Lateral pretest	Lateral posttest			Lateral pretest	Lateral posttest			Lateral pretest	Lateral posttest
					0.154686	0.158926			0.163245	0.155053			0.152594	0.148526
					0.155661	0.170324			0.160441	0.14961			0.183928	0.157784
					0.152523	0.183819			0.157302	0.133299			0.177488	0.154134
					0.173437	0.166846			0.191123	0.163048			0.160515	0.150553
					0.15369	0.127888			0.151539	0.142125			0.203507	0.1898
					0.152767	0.159767			0.154307	0.156007			0.153435	0.16604
					0.193307	0.186162			0.158087	0.123947			0.163765	0.120447
					0.16605	0.159509			0.159719	0.137549			0.153178	0.113099
					0.161698	0.156989			0.155367	0.11962			0.150657	0.171311
					0.168385	0.163981			0.162054	0.132256			0.15765	0.127109
					0.165459	0.157941			0.159127	0.181231			0.15161	0.134939
					0.157392	0.179746			0.151061	0.157074			0.19282	0.183785
					0.158154	0.166314			0.151823	0.161192			0.152443	0.12841
					0.16166	0.172452			0.155329	0.152762			0.177232	0.140328
					0.156934	0.159752			0.150602	0.169285			0.164532	0.146336
					0.154626	0.150481			0.179719	0.164			0.155261	0.149546
					0.165853	0.173133			0.159521	0.14628			0.177913	0.198699
					0.165387	0.174169			0.159056	0.189745			0.155522	0.120782
					0.153833	0.162867			0.190689	0.174467			0.157647	0.17766
					0.153538	0.145573			0.16127	0.16086			0.150352	0.140957
					0.156538	0.170515			0.150207	0.162377			0.164183	0.136882
					0.160488	0.159749			0.161157	0.154044			0.18165	0.191722
					0.158003	0.156628			0.157269	0.147022			0.150297	0.128415
					0.179111	0.176142			0.17278	0.185378			0.169811	0.175701
					0.153928	0.147178			0.170011	0.160766			0.151958	0.166878
					0.166091	0.170642			0.15976	0.147556			0.150733	0.14129
					0.159229	0.189124			0.152898	0.167267			0.182793	0.171448
					0.173852	0.161413			0.179054	0.154418			0.155081	0.134072
					0.162749	0.162037			0.156418	0.136881			0.155706	0.141983
					0.168447	0.161217			0.173753	0.160537			0.154886	0.141922

## Sheet: lateralization-BF
			Control Group				BW Group				TCC Group
			Lateral pretest	Lateral posttest			Lateral pretest	Lateral posttest			Lateral pretest	Lateral posttest
			0.162162	0.157231			0.156745	0.175849			0.156294	0.149926
			0.179271	0.182001			0.153941	0.132901			0.153928	0.141784
			0.151229	0.160202			0.150802	0.143127			0.187243	0.168715
			0.158191	0.169137			0.184623	0.165208			0.170515	0.16541
			0.166234	0.172932			0.150385	0.142153			0.150661	0.1712
			0.169003	0.181576			0.178075	0.165509			0.164354	0.154744
			0.172782	0.172021			0.151587	0.143347			0.176488	0.165402
			0.161534	0.151554			0.153219	0.148747			0.157518	0.144986
			0.153115	0.148858			0.188667	0.176099			0.157245	0.152711
			0.153181	0.150573			0.155554	0.146559			0.165008	0.154309
			0.159168	0.139299			0.152627	0.160631			0.161015	0.154302
			0.152503	0.160772			0.156062	0.149365			0.181952	0.175185
			0.167084	0.170069			0.153227	0.149059			0.164296	0.14981
			0.159897	0.16549			0.188286	0.176322			0.157232	0.132173
			0.166537	0.172094			0.154102	0.148685			0.153197	0.132774
			0.153956	0.147496			0.173219	0.158952			0.160599	0.140946
			0.17492	0.174102			0.196199	0.165531			0.15828	0.153692
			0.171702	0.185318			0.182824	0.165329			0.191745	0.186365
			0.175943	0.184333			0.17516	0.150466			0.176467	0.168089
			0.160892	0.173689			0.163846	0.154278			0.16286	0.153867
			0.155858	0.150969			0.153438	0.141583			0.173824	0.152761
			0.151868	0.144445			0.168922	0.15905			0.1673	0.154386
			0.159652	0.117848			0.159152	0.148328			0.150702	0.143467
			0.170957	0.18673			0.194301	0.182105			0.187378	0.176502
			0.167994	0.174624			0.170484	0.16528			0.150136	0.14003
			0.181624	0.19403			0.191272	0.174519			0.158451	0.141781
			0.176403	0.172216			0.195768	0.193174			0.158082	0.142431
			0.190996	0.190012			0.150569	0.146926			0.207319	0.185586
			0.185925	0.176892			0.167069	0.157426			0.18969	0.174261
			0.161384	0.163187			0.158073	0.149133			0.175276	0.165435
