# Supplementary material for: Effects of Tai Chi on executive function, single-leg dynamic balance, and brain functional connectivity in older adults
Source: Sci Rep. 2025 Apr 7;15:11838. doi: 10.1038/s41598-025-93321-w (PMC11976964; doi:10.1038/s41598-025-93321-w)
Supplement: Supplementary file 2 — Supplementary Material 2 [file 41598_2025_93321_MOESM2_ESM.xlsx]

## Sheet: Laterality of functional brain 
			Mean	SD
Pre-test	Contral group		0.1335	0.0526
	BW group		0.1337	0.0715
	TCC group		0.1309	0.06278
Post-test	Contral group		0.1379	0.05766
	BW group		0.1256	0.06653
	TCC group		0.082	0.03532

## Sheet: Right  (PMC and SMC)-DLPFC
		Mean	SD
Control	Pre	0.4377	0.19882
	Post	0.4506	0.19147
BW	Pre	0.4199	0.13882
	Post	0.4883	0.16666
TCC	Pre	0.432	0.17315
	Post	0.5189	0.16912

## Sheet: Right  (PMC and SMC)-FPA
		Mean	SD
Control	Pre	0.4071	0.16937
	Post	0.4367	0.16429
BW	Pre	0.417	0.18397
	Post	0.4507	0.17142
TCC	Pre	0.4351	0.19634
	Post	0.4691	0.22363

## Sheet: Right  (PMC and SMC)-M1
		Mean	SD
Control	Pre	0.4226	0.23424
	Post	0.3776	0.19823
BW	Pre	0.4361	0.20417
	Post	0.4916	0.22087
TCC	Pre	0.4326	0.2441
	Post	0.5645	0.21411

## Sheet: Right  (PMC and SMC)-S1
		Mean	SD
Control	Pre	0.457	0.15227
	Post	0.393	0.14902
BW	Pre	0.4699	0.17804
	Post	0.5268	0.17109
TCC	Pre	0.4371	0.13891
	Post	0.5726	0.23001

## Sheet: Right FPA-M1
		Mean	SD
Control	Pre	0.3948	0.17041
	Post	0.4125	0.16761
BW	Pre	0.4256	0.1402
	Post	0.5	0.17377
TCC	Pre	0.4046	0.19103
	Post	0.4916	0.19239

## Sheet: Right FPA-DLPFC
		Mean	SD
Control	Pre	0.4544	0.23139
	Post	0.4318	0.2147
BW	Pre	0.4402	0.1985
	Post	0.4621	0.18535
TCC	Pre	0.484	0.21967
	Post	0.4578	0.17921

## Sheet: Right  FPA-S1
		Mean	SD
Control	Pre	0.4295	0.23841
	Post	0.4169	0.21988
BW	Pre	0.3881	0.17855
	Post	0.4595	0.18208
TCC	Pre	0.4371	0.18565
	Post	0.5409	0.17655

## Sheet: Right  M1-S1
		Mean	SD
Control	Pre	0.4394	0.23218
	Post	0.4028	0.23125
BW	Pre	0.3808	0.21743
	Post	0.451	0.20126
TCC	Pre	0.4296	0.23995
	Post	0.5311	0.20166

## Sheet: Right  M1-DLPFC
		Mean	SD
Control	Pre	0.4284	0.23394
	Post	0.4107	0.22089
BW	Pre	0.4081	0.15466
	Post	0.4639	0.17411
TCC	Pre	0.4195	0.18855
	Post	0.4903	0.22279

[truncated: 11 more sheets: Right  S1-DLPFC, Left  (PMC and SMC)-DLPFC, Left  (PMC and SMC)-FPA, Left  (PMC and SMC)-M1, Left  (PMC and SMC)-S1, Left  FPA-DLPFC, Left FPA-M1, Left  FPA-S1, Left  M1-S1, Left  M1-DLPFC, Left  S1-DLPFC]
