# Supplementary material for: Effects of Tai Chi on executive function, single-leg dynamic balance, and brain functional connectivity in older adults
Source: Sci Rep. 2025 Apr 7;15:11838. doi: 10.1038/s41598-025-93321-w (PMC11976964; doi:10.1038/s41598-025-93321-w)
Supplement: Supplementary file 3 — Supplementary Material 3 [file 41598_2025_93321_MOESM3_ESM.xlsx]

## Sheet: Response Times
2-back task					Stroop task
		Mean	SD				Mean	SD
Control	Pre	634.055	12.346		Control	Pre	622.607	72.3938
	Post	640.096	12.346			Post	618.75	65.5743
BW	Pre	637.112	12.346		BW	Pre	626.829	74.89
	Post	609.101	12.346			Post	602.236	67.1074
TCC	Pre	641.064	12.346		TCC	Pre	633.976	61.9605
	Post	601.945	12.346			Post	583.427	61.5644

## Sheet: Correction rate
2-back task					Stroop task
		Mean	SD				Mean	SD
Control	Pre	0.918	0.03585		Control	Pre	0.9173	0.02815
	Post	0.9203	0.03755			Post	0.92	0.03051
BW	Pre	0.924	0.03909		BW	Pre	0.9147	0.03919
	Post	0.9257	0.04967			Post	0.917	0.04236
TCC	Pre	0.9173	0.0393		TCC	Pre	0.918	0.03263
	Post	0.9227	0.0411			Post	0.9257	0.04576

## Sheet: Prefrontal cortex oxygenated he
2-back task						Stroop task
		Mean	SD					Mean	SD
Control group (DLPFC)	Pre	0.0443	0.028			Control group (DLPFC)	Pre	0.0449	0.02506
	Post	0.0595	0.03216				Post	0.0406	0.02173
Control group (FPA)	Pre	0.0459	0.0329			Control group (FPA)	Pre	0.0434	0.02543
	Post	0.0415	0.02936				Post	0.0453	0.03047
BW group (DLPFC)	Pre	0.0417	0.02578			BW group (DLPFC)	Pre	0.041	0.02823
	Post	0.0422	0.03099				Post	0.0529	0.02282
BW group (FPA)	Pre	0.0426	0.03344			BW group (FPA)	Pre	0.0441	0.03139
	Post	0.0594	0.02502				Post	0.0464	0.01852
TCC group (DLPFC)	Pre	0.0445	0.02808			TCC group (DLPFC)	Pre	0.0445	0.02886
	Post	0.0583	0.02953				Post	0.0606	0.03011
TCC group (FPA)	Pre	0.0404	0.02793			TCC group (FPA)	Pre	0.0421	0.03591
	Post	0.0564	0.03113				Post	0.0464	0.03014
