# Supplementary material for: Effects of Tai Chi on executive function, single-leg dynamic balance, and brain functional connectivity in older adults
Source: Sci Rep. 2025 Apr 7;15:11838. doi: 10.1038/s41598-025-93321-w (PMC11976964; doi:10.1038/s41598-025-93321-w)
Supplement: Supplementary file 4 — Supplementary Material 4 [file 41598_2025_93321_MOESM4_ESM.xlsx]

## Sheet: The Left YBTs Score
		Mean	SD
Control	Pre	0.734	0.03322
	Post	0.7289	0.02052
BW	Pre	0.7373	0.0255
	Post	0.7568	0.02419
TCC	Pre	0.7363	0.03564
	Post	0.7626	0.03448

## Sheet: The Right YBTs Score
		Mean	SD
Control	Pre	0.7397	0.02979
	Post	0.7342	0.03245
BW	Pre	0.744	0.02983
	Post	0.7533	0.02279
TCC	Pre	0.7434	0.02647
	Post	0.7643	0.03537

## Sheet: YBTs laterality
		Mean	SD
Control	Pre	0.0171	0.00536
	Post	0.0177	0.006
BW	Pre	0.017	0.00613
	Post	0.014	0.00566
TCC	Pre	0.0178	0.00623
	Post	0.0122	0.00532
